# Supplementary material for: Correction to: FLAGS, frequently mutated genes in public exomes
Source: BMC Med Genomics. 2017 Nov 29;10:69. doi: 10.1186/s12920-017-0309-7 (PMC5706417; doi:10.1186/s12920-017-0309-7)
Supplement: Supplementary file 4 — The list of genes that overlap between OMIM and FLAGS. Table S2B. The list of genes that overlap between HGMD and FLAGS. (ZIP 677 bytes) [file 12920_2017_309_MOESM4_ESM.zip]

Archive with 2 entries (2 files):
- Additional file4_TableS2A.txt
- Additional file4_TableS2B.txt
