# Supplementary material for: Correction to: FLAGS, frequently mutated genes in public exomes
Source: BMC Med Genomics. 2017 Nov 29;10:69. doi: 10.1186/s12920-017-0309-7 (PMC5706417; doi:10.1186/s12920-017-0309-7)
Supplement: Supplementary file 6 — The list of input attributes for each gene that were fed into R for statistical analyses (dN/dS ratio, gene length, # of MeSH terms, # of HPO terms, and # of paralogs). Table S9B. The list of number of pathogenic variants from HGMD for each gene. (ZIP 900 kb) [file 12920_2017_309_MOESM6_ESM.zip]

Archive with 2 entries (2 files):
- Additional file6_TableS9A.xlsx
- Additional file6_TableS9B.txt
